# Supplementary material for: One-Year Monitoring of Prevalence and Diversity of Dairy Propionic Acid Bacteria in Raw Milk by Means of Culture-Dependent and Culture-Independent Methods
Source: Foods. 2024 Jun 18;13(12):1921. doi: 10.3390/foods13121921 (PMC11203294; doi:10.3390/foods13121921)
Supplement: Supplementary file 1 [file foods-13-01921-s001.zip]

Archive with 1 entries (1 files):
- foods-3046366-supplementary.pdf
